# Supplementary material for: The socio-economic burden of human African trypanosomiasis and the coping strategies of households in the South Western Kenya foci
Source: PLoS Negl Trop Dis. 2017 Oct 26;11(10):e0006002. doi: 10.1371/journal.pntd.0006002 (PMC5675461; doi:10.1371/journal.pntd.0006002)
Supplement: S1 Quantitative Data — (XLSX) [file pntd.0006002.s001.xlsx]

## Sheet: K
name	respo	date	divi	subloc	loca	villa	gps	q1	q2	q2oth	q3	q4	q5	q6	q6oth	q7	q8	q9a	q9b	q9c	q9d	q9e	q9f	q10	q11	q11oth	q12	q12why	q13	q13oth	q14	q14why1	q14why2	q15a	q15b	q15c	q15d	q15e	q15f	q15oth	q16	q16othe	q17	q17oth1	q18	q19	q20	q20oth	q21
KEN NGIELA								2	1		26	2	1	1		1	1	2000	0	0	100	120		1	5		1		1		4	NO CURE									3		2		1	2	1
ITYENG JACOB								2	5	SELF	54	2	1	1		1	1	600	0	0	100	50	OTHER SECONDARY NEEDS-100	1	1		4		1		4	NO DRUGS									3		2		1	2	1
SALOME BUKACHI								2	5	SELF	38	2	2	1		4	1	2000	0	0	500	700	BUYING FISH-2100	1	1		4		1		4	NO CURE									3		2		1	2	1
ITYENG JACOB								2	5	SELF	64	2	1	1		1	1	1500	0	0	300	800	FARMING-500	1	1		3		1		4	NO CURE									3		2		1	2	1
GODFREY EMASE								2	5	SELF	43	2	2	1		1	2	1000	2000	0	500	1000	BUYING COWS-1500	1	1		4		1		4	NO DRUGS FOR THE MONKEYS DISEASE									3		2		1	2	1
GOEFREY EMASE								2	5	SELF	84	2	1	1		1	1	100	100	0	100	200		1	1		4		1		4	DRUGS ARE NOT AVAILABLE									3		2		1	2	1
GODFREY EMASE								2	5	SELF	54	2	1	1		1	1	20	10	0	30	40		1	1		4		1		4	NO DRUGS FOR TREATMENT									3		2		1	2	1
JAPHETH ODUOR								2	5	MOTHER-IN-LAW	57	2	1	1		1	1	1500	0	0	8	0		1	1		2		1		2	EXPENSIVE DRUGS									3		2		1	1	1
SB								2	5	SELF	51	2	1	1		1	1	1000	0	0	350	1000		1	1		4		1		4	NO CURE									3		2		1	2	1		7
SALOME BUKACHI								2	5	SELF	63	5	3	1		4	1	200	0	0	300	200	300	1	1		4		1		4	NO CURE									3		2		1	2	1
J.ODUOR								2	5	SELF	53	2	1	1		1	1	2000	0	0	30	0		1	1		4		1		4	NO DRUGS									3		2		1	2	4
SALOME BUKACHI								2	5	SELF		2	1	1		1	1	200	0	0	200	300		1	1		4		1		4	NO CURE									3		2		1	2	1
ITYENG								2			36	2	1	2		1	1	1200	270	0	120	50	FARMING-200	1	1		4		1		5	MENENGITIS-HOSPITAL LACK TOOLS									3		2		1	2	1
JOHN AWOLI EMASE								1	1		63	2	2	2		1	2	6000	0	0	2500	500	FARMING-3000	1	1		1		1		4	NO DRUGS									3		2		1	1	1
KEN NGIELA								1	1	SELF	31	1		2		5	1	600	0	0	100	50		1	1		5		1		4	NO IDEA									5		2		1		1
KEN NGIELA								1	1		40	2	1	2		1	1	2500	0	0	400	330		1	1		4				4	NO CURE									3		2		1	2	1
J.ODUOR								2	1		58	2	1	2		1	1	3000	0	0	500	600		1	1		5		1		4	NO DRUGS									3		2		1	2	1
ITYENG JACOB								2	1		45	2	1	2		1	3	2500	6500	0	1000	600	WEEDING CROPS-700,HOUSEHOLD-200	1	1		4		1		4	VICTIMS ARE SHY TO REVEAL SYMPTOM									3		2		1	2	1
ISAAC								2	1		55	2	3	2		1	1	500	0	0	200	200		1	1		4		1		4	NO CURE									3		2		1	2	1
J.ODUOR								2	1		51	2	1	2		1	1	6000	225	0	250	100		1	1		1		5		1	IT REOCCURS									3		2		1	2	1
ITYENG JACOB								1	4		38	2	2	2		1	1	100	0	0	500	1000	HOUSEHOLD GOODS-100	1	1		4		1		4	NO CURE									3		2		1	1	1
SALOME								1	5	SELF	37	5		2		1	1	800	140	0	400	200		1	1		4				1	COMES WITH MANY SYMPTOMS									3		2		1	2	1
ISAACK								1	5	SELF	42	2	5	2		1	1	1000	7000	0	400	500		1	1		4		1		4	NO CURE									3		2		1	2	1
KEN NGIELA								1	5	S.S	41	2	1	2		1	1	1000	75	0	67	100		1	1		2		1		4										3		2		1	2	1
EMOJONG ERICK								1	5	SELF	57	5		2		1	1	2400	0	200	400	200		1	1		1		1		4	NO CURE									3		2		1	2	4
ITYENG JACOB								1	5	SELF	52	1		2		5	1	200	0	0	80	20	OTHER NEEDS-20	1	1				1		4										3		2		1	2	1
J. ODUOR								1	5	HIMSELF	28	2	1	2		1	1	3000	0	0	210	250	BUYING GOATS/POULTRY-3000	1	1		1		1		4	NO DRUGS									3		2		1	1	4
ITYENG JACOB								1	5	SELF	29	2	1	2		3	3	2500	0	2500	1500	500	CHARITY/GIFTS-2400	1	3		4		1		4	PEOPLE DON'T GO TO HOSPITAL	RELATE AIDS WITH WITCHCRAFT								3		2		1	2	1
GODFREY EMASE								1	5	SELF	61	2	1	2		1	1	20	20	0	10	10		1	1		4		1		4	NO TREATMENT									3		2		1	2	1
ISAACK								1	5	SELF	36	2	1	2		1	1	800	0	0	100	100		1	1		4		1		4	NO CURE									3		2		2	2	1
ISAACK								1	5	SELF	34	2	1	2		1	1	300	0	0	100	250		1	1		4		1		4	NO CURE									3		2		1	2	1
ITYENG JACOB								1	5	SELF	61	2	1	2		1	1	300	0	0	500	100	FARMING-200,CHURCH-80	1	1		4		1		3	NO DRUGS IN NEARBY HOSPITALS									3		2		1	2	1
ISAAC								1	5	SELF	24	1		2		1	1	500	0		100	50		1	1		4		1		4	NO CURE									3		2		1	2	1
SB								1	5	SELF	67	2	1	2		1	1	1000	1500	0	1000	200		1	1		4		1		4	NO CURE									3		2		1	2	1
J.ODUOR								1	5	SELF	88	2	3	2		1	1	1500	0	0	0	200		1	1		2		5		5	POISONING-NO PREVENTION									5		2		1	2	4
ISAACK								2	5	SELF	45	3	3	2		5	1	100	0	0	100	50		1	1		4		1		4	NOP CURE									3		2		1	2	4
KEN NGIELA								2	5	PATIENT	59	2	1	2		1	1	1000	0	0	80	100	WOMAN WELFARE-700	1	1		4		1		4										3		2		2	2	1
ISAAC								2	5	SELF	32	2	1	2		1	1	200	0	0	250	400		1	1		4		1		4	NO CURE									3		2		1	2	1		4
GODFREY EMASE								2	5	SELF	23	2	1	2		1	1	1000	500	0	500	500	FARM INPUTS-500	1	1		4		1		4	NO DRUGS FOR TREATMENT									3		2		1	2	1
ITYENG JACOB								2	5	SELF	70	5	1	2		1	1	1000	0	0	200	250	FARM INPUTS-200	1	1		5		1		3	PEOPLE ARE BITTEN BY TSETSEFLIES									3		2		1	2	2
GODFREY EMASE								2	5	SELF	25	2	1	2		1	1	150	150	0	200	100	PLOUGHING-300	1	1		4		1		4	NO DRUGS									3		2		1	2	1
ISAAC								2	5	SELF	31	2	1	2		4	1	500	0	0	200	50		1	1		4		1		4	NO CURE									3		2		1	2	1
KEN NGIELA								2	5	SS	45	2	1	2		1	1	1000	500	0	800	400		2	1		5		1		4	NO CURE									3		2		2	2	1
ITYENG JACOB								2	5	SELF	30	5	1	2		1	1	700	50	0	1000	600	SOAP-100,WEEDING-200,OTHERS-500	1	1		4		1		4	NO CURE									3		2		1	2	1
JAPHETHN ODUOR								1	1		61	2	2	3		1		750	1000	0	916	833		1	1		1		1		4										3		2		1	2	4
GODFREY EMASE								1	5	SELF	23	1		3		1	1	100	0	0	100	200		1	1		4		1		4	HARD TO DIFFRENCIATE SYMPTOMS AID									3		2		2	2	1
GODFREY EMASE								1	5	SELF	56	2	1	3		1	1	300	0	0	100	150		1	1		4		1		4										3		2		1	2	1
ITYENG								2	5	SELF	43	2	2	3		1	1	1200	1000	0	250	150	CAPITAL FOR OTHER USES-1100	1	2		4		1		4	NO DRUGS									3		2		2	2	4
	3458	2004-04-05	AMAGORO	E. DIVISION	TORORO MUNICIPALITY	AMAGORO "A" CENTRAL		2	5	SELF	56	2	2	2		1	1	4000	50		200	3000		1	1		4		1		3			1	2	1	1	2	2		3		2		1	2	1
ISACC	284		AMAGORO	ONYUNYUR	KAMOLO	ONGARIO		1	5	SELF	33	2		1		1	1	500			50	100		1	1		3		1		4										3		2		2	2	2
E EMOJONG	256		AMAGORO	IKAPOLOK	AMAGORO	IKAPOLOK		2	5	SELF	40	2	1	1		1	2	4500	3000		100	200		1	1		1		1		2										3		2		2	2	1
ISAAC	208		AMAGORO	ARMIT	OSURET	MACHAKUS		2	5	SELF	20	2	2	1		1	1	500	20		50	100		1	1		1		4		4										3		2		2	2	1
J.ODUOR			AMAGORO	AMONI	OKULU	AKIRIAMASH		2	5	SELF	42	2	2	1		1	2	3000			1000		500	1	1		2		1	AVAILABILITY OF DRUGS	5	DISTANCE OF HOSPITAL FROM HOME								PARTIAL BLINDNESS	3		2		1	2	1		2
GODFREY EMASE			AMAGORO	AKIRIAMASTI	AMONI	KOMIRII		2	5	SELF	59	2	3	1		1	1	500	300		200	500		1	1		4		1	DRUGS ARE AVAILABLE	4	NO DRUGS									3		2		2	2	1
JTYENG JACOB			AMAGORO	ONYUNYUA	KAMOLO	ONGARO		1			32	2	1	2			1	700			500	200	LEISURE-400	1	1		4		1	EASY TO TREAT	4	NO DRUGS FOR CURE								BODY EMACIATION	3		2		1	2	1
ISAAC	322		AMAGORO	KIRIKO	KOKARE	KAMOLO		1	5	SELF	37	2	1	2		1	1	500			100	200		1	1		4		1		4										3		2		1	2	1
ISAAC	311		AMAGORO	ONYUNYURI	KAMOLO	TOTO KAKILE		1	5	SELF	23	2	1	2		1	1	3000			50	250		1	1		4		1		4										3		2		2	2	1
GODFREY EMASE	260		AMAGORO	KOCHOLIA	KOCHOLIA	KOCHOLIA		1	5	OTHER	51	2	2	3		2	2	2000	1000		1000	1000	500	1	1		4		2		4									2,3,5,	3		2		1	2	1
ETIANG			AMAGORO	AKIRIAMASIT	AMONI	KOLEMU		1	5	SELF	39	2	1	3		1	2	3000	0	0	100	350		1	1		4		1	DRUGS EASILY AVAILABLE	4	NO CURE								HEADACHE	3		2		2	2	1
	3524	2004-04-05	AMAGORO A.	E. DIVISION	OSUKURU	AMAGORO A. CENTRAL		2	2		34	2	1	2		1	1	2000	350		900	400		1	1		4		1		4			2	2	2	1	2	2	7	3		2		1	2	1
ITYENGA JACOB	259		AMOGORO	AMOGORO	AMOGORO	KONGORA		1	1		65	2	1	5	COLLAGE M.T.C NAIROBI	1	2	3000	9000		1000	6000	FARMING 1200	1	1		2		1		5	BRUCELLOSIS								ALL	3		2		1	2	1		2
KEN NGIELA			AMUKURA	KATELENYANG	KAUSAKTO	KALACHAMOG		2			80	5	1	1		1	1							1	4						4									SWELLING AROUND THE BODY		NOT AWARE	2		2	2	1
J.ODUOR			AMUKURA	KATELEYANG	KAUJAKITO	KACHAMONG		2			51	2	1	1		1	1	1000			50	120		1	1		1		1	AVAILABILIITY OF DRUGS	4	NO TREATMENT AVAILABLE								JOINTS PAINS, SWOLLEN LEGS	3		2		1	2	4
J. ODUOR			AMUKURA	APATIT	KALIWA	APATIT		2			56	2	3	1		1	1	100				100		1	1		2		1		2	IT KEEPS ON RECURRING								HEADACHE AND VOMITING	3		2		1	2	2
ITYENG JACOB			AMUKURA	KATELENYANG	KAUJAKITO	ACHUNET		2	1		65	2	1	1		1	1	500			200	250	200-BUYING SEED FOR PLANTING	1	3		4		1	VARIOUS DRUGS OF TREATING	4	NO CURE								BECAME BLIND	3		2	ALUPE	1	2	1	MOTHER AND FATHER
ITYENG JACOB			AMUKURA	KATELENYANG	KAUJAKITO	ACHUNET		2	1		65	2	1	1		1	1	500			200	250	200-FARM INPUTS,200- OFFERING	1	3		4		1	DRUGS AVAILABLE	4	NO CURE								RUSHES ON THE BODY	3		2	ALUPE	1	2	1	MOTHER AND FATHER
E EMOJONGA	156		AMUKURA	APATIT	KALIWA	APATIT		1	2		68	2	3	1		1	1	2000			25	40	200 DRINKING ALCOHOL	1	4		4		4		4										3		2		1	2	1
ITYENG JACOB			AMUKURA	KATELENYANG	KAUJAKITO	ACHUNET		2	2		66	5	1	1		1	1	700	0	0	200	50		1	3		2		3	EASILY TREATED AND CONTROLLED	4	HAS NO DRUGS								HEADACHE,BODY RUSHES,PAIN IN THE FOOT	3		2		1	2	1
ITYENG JACOB			AMUKURA	APATIT	KALIINA	APATIT		2	2		54	5	1	1		1	1	600	200	0	50	100		1	1		4		1	RESPONDS TO TREATMENT	5	BODY POISONING-NO CURE								LOSS OF HAIR TEXTURE,HEADACHE,EMACIAT	3		2		1	2	1		7
ISAAC	170		AMUKURA	ATELINYANGA	AMUKURA	MACHUET		1	5	SELF	67	2	2	1		1	1	500			100	500		1	1		1		1		4										3		2		1	2	1
GODFERY EMASE			AMUKURA	KOKOOK	AKORET	KOKOOK		1	5	SELF	80	2	1	1		1	1	20			30	20		1	1		4		1	TRADITIONAL HERBS AVAILABLE	4	NO TREATMENT									3		2		1	2	1
GODFREY EMASE			AMUKURA	KATELENYANG	KAUJAKITO	KALACHAMONG		1	5	SELF	80	2	1	1		1	1	50	50		100	100		1	1		2		1	DRUGS ARE AVAILABLE	2	TYPHOID TEST EXPENSIVE									3		2		1	2	1
GODFREY EMASE			AMUKURA	KATELENYANG	KAUJAKITO	AMUKURA		1	5	SELF	42	2	1	1		1	1	1000	1000		500	300	200-FOR FARMING	1	1		4		1	DRUGS ARE CHEAP	4	NO TREAATMENT								DREAMING ALOT	3		2		1	2	2
E EMOJONG	162		AMUKURA	APATIT	KALIWA	KAMUSINGA		2	5	SELF	69	2	2	1		5	1	50			20	20		1	1		1		1		3										3		2		1	2	1
J ODUOR			AMUKURA	KATELAYANG	KAYATIKO	ACHUNET		2	5	HERSELF	80	2	1	1		1	1							1	5		5		1	DRUGS ARE EASILY AVAILABLE	2	LOSE ALOT OF WATER AND DIE								FREQUENT PASSING OF URINE	5	DONT KNOW	2		1	2	4	THE DOCTORS
ISAAC			AMUKURA	APATIT	KALIWA	MORU KEYAN		2	5	SELF	49	2	2	1		1	1	500			200	200		1	1		4		1	HAS MEDICINE	4	NO CURE									3		2		2	2	1
KEN NGIELA			AMUKURA	KATELENYANG	KAUSAKTO	KALACHAMONG		1			55	2	1	2		1	2	1500	400		400	200		1	1		2		1	DRUGS EASILY AVAILABLE	2	EXPENSIVE TO TREAT								KIZUNGUZUNGU	3		2		2	2	4	NOBODY
ERIC EMOJOWG	227		AMUKURA	KOCHEK	AMUKURA	KAKOBODONG		2	1		49	2	2	2		1	2	3000	1000		25	1000		1	1		1		1		4										3		2		1	2	1
ITYENG JACOB	288		AMUKURA	APATIT	KALIWA	APATIT		1	2		39	2	1	2		1	1	300			1000	500	LEISURE 400	1	1		1		1		2										3		2		1	2	1
KEN ANGIELA			AMUKURA	KOKOI	AKOSET	PARATER		1	2		65	2	2	2		1	3	3000			200	100		1	1		1		1	DRUGS AESILY AVAILABLE	3	BITES AND MOVE AWAY EVERY TIME									3		2		1	2	1
JACOB			AMUKURA	KALIWA	KALIWA	KALIWA		2	2		23	2	1	2		1	1	600	0	0	200	100	FARMING-200	1	2		4		1	EASILY TREATED IN NEARBY HOSPITAL	4	HARD 2 RID OF THE VIRUS FROM BODY								EMMACIATED BODY/JOINT PAINS	3		2		1	2	1
J.ODUOR			AMUKURA	KWANGAMORU	KWANGAMORU	KATOMEI		1	3		36	2	1	2		1	2	6000			1200	800	500-BREW	1	1		1		1	CHEAP TREATMENT	3	ONLY ALIPE CAN DIAGONISE									3		2		2	2	4	DOSTORS
KEN NGIELA			AMUKURA	KATELENYANG	KAUJAKTO	ACHUNET		1	3		34	2	1	2		1	1	300	300		400	500		1	1		2		1		2									EMMACIATION	3		2		2	2	1		1
SALOME			AMUKURA	KATELENYANG	KAUJAKITO	KALACHAMONG		1	3		41	2	1	2		1	3	3000	0	0	2000	850		1	1		4		1	DRUGS AVAILABLE	4	NO CURE								DULL, VOMITING	3		2		1	2	1
ITYENG JACOB			AMUKURA	KATELEYANG	KAUUJAKITO	ACHUNET		1	4		32	2	1	2		1	1	200			500	1500	200-FURNITURE, 150-KITCHEN WARES	1	1		4		1	SIGNS EASILY IDENTIFIED	4	NO CURE								RUSHES ON THE HEAD	3		2	ALUPE	1	2	1
ITYENG JACOB			AMUKURA	KOKOI	AKORET	KOKOKI		1	5	SELF	52	2	1	2		1	1	100			100	500		1	1		4		1		4										3		2		1	2	1
J.ODUOR			AMUKURA	KWANGAMORU	KWANGAMORU	KATOMEI		1	5	HIMSELF	36	2	1	2		1	2	6000		1200	800		500-BREW	1	1		1		1	AVAILABILITY OF CHEAP DRUG	3	YOU MUST BE TAKEN TO KETRI	OTHER HOSPITAL CANNOT DIAGONISE							SLEEPING ON THE BACK	3		2		2	2	4
ISAAC			AMUKURA	KWANGAMOR	KWANGAMOR	KATOMOYI		1	5	SELF	16	1		2		5	1	3500	100		100	400		1	1		4		1	CAN BE TREATED	4	NO CURE									3		2		1	2	1
KEN NGIELA			AMUKURA	KATELENYANG	KAUJAKTO	ACHUNET		1	5	SS	32	2	1	2		1	1	2000			200	200		1	1		2		1	DRUGS EASILY GOT FROM SHOP	4	NO MEDICINE								EMMACIATION,VOMITING	3		2		2	2	1
GODFREY EMASE			AMUKURA	KATELENYANG	KAUJAKITO	ACHUNET		1	5	SELF	61	2	1	2		1	3	2000	3000		2000	1000		1	1		4		1	DRUG CAN BE FOUND IN HOSPITALS	4	NO DRUGS									3		2		1	2	1
J.OLUOCH			AMUKURA	KATELENYANG	KAUJAKITO	ACHUNET		1	5	SELF	26	2	1	2		1	1	400			150	100		1	1		1		1	CHEAPLY AVAILABLE DRUG	4	NO DRUGS									3		2		1	2
ITYENG JACOB			AMUKURA	AMUKURA	AMUKURA	AKUDIET		1	5	SELF	23	1		2		3	1	600	0	0	300	200	FARMING-300	1	1		4		1	DRUGS ARE CHEAP TO BUY	4	DRUGS ARE EXPENSIVE TO BUY								POOR REASONING/SWELLING AROUND NECK	3		2		1	2	1		2
SB	126		AMUKURA	APATIT	KALIWA	APATIT		2	5	SELF	36	1	1	2		1	1	1000	5000		5000	250	6000 P.A	1	1		4		1		4									HEADACHE	3		2		1	2	1
ITYENGA JACOB	233		AMUKURA	KOCHECK	AMUKURA	GARA		2	5	SELF	32	2	1	2		4	1	600			80	60		1	1		2		3		2										3		2		1	2	1
ISAAC	191		AMUKURA	KATELINYANG	KAUJAKITO	KALANYAMONG		2	5	SELF	25	2	1	2		1	1	200			50	150		1	1		3		1		4										3		2		1	2	1
ISAAC			AMUKURA	KATELINYANG	KANYAKITO	ACHUNET		2	5	SELF	43	2	1	2		1	1	500			500	500		1	1		4		1	THERES CURE	4	NO KNOWN CURE									3		2		1	2	1
SB			AMUKURA	APATIT	KALIWA	APATIT		2	5	SELF	38	2	1	2		1	1	2000			1500	500		1	1		4		1	DRUGS ARE AVAILABLE	4	NO CURE								HEADACHE	3		2		1	2	1
J.ODUOR			AMUKURA	KATELENYANG	KAUJAKITO	ACHUNET		2	5	SELF	44	2	1	2		1	1	3000			150	50		1	1		4		1	ITS DRUG IS CHEAP	4	NO DRUGS									3		2		1	2	4
SB	190		AMUKURA	KAUJAKITU	KATELENYANG	KATELENEYANG		2	5	SELF	23	1		3		1	4	400			200	50		1	1		4		5	FLU	4									HEADACHE	3		2		1	2	1
KEN ANGIELA			AMUKURAA	KATELENYANG	KAUJAKTO	ACHUNET		1	5	SELF	56	2	1	2		1	1	1500			200	100		1	1		5		1	DRUGS AVAILABLE EASILY	4										3		2		2	2	1
ITYENGA JACOB	21		ANGURIA	KATOTOI	KAKURIKIT	KATOTOI		1	5	SELF	74	2	1	1		1	1	800	1200		200	50	FARMING 250	1	1		1		5	DIARRHOEA	4									ALL	3		2		1	2	1		2
SAMUEL BARASA	254		ANGURIA	KAKAPEL	KAKAPEL	KAKAPEL		1	5	SELF	31	2	1	2		1	2	6000			1500	1000	HOUSEHOLDS 500	1	1		5		1		4									ALL	3		2		2	2	4	DOCTORS
E. EMOJONGA	24		ANGURIA	KATOTOI	KATOTI	ANGURIA		1	5	SELF	18	1		2		2	3	2000	2000		50	50	CASUAL WORKER 1500	1	1		4		1		4									ALL	3		2		1	2	1
ITYENG JACOB	302		ANGURIA	KAKAPEL	KAKAPEL	KAKAPEL		2	1		52	2	1	3		1	2	2000	2000	0	3000	700	FARMING 400	1	1		1		5	DIARRHEA	3	TREATMENT CANT BE GOT								BECOME HOSTILE	3		2		1	2	1
SB	321		BUMULA	MATEKA	LUMBAKA	LUMBAKA		1	5	SELF	54	2	1	1		1	1	1500			650	500	DRUGS FOR SHEEP 500	1	1		4		5	COUGH	3									CHANGE IN SKIN TEXTURE	3		2		2	2	1
SB	305		BUMULA	SYOMBE-MIANGA	KIMAETI	SYOMBE		1	5	SELF	30	2	1	1		1		2700			280	200		1	1		3		3		1										3		2		1	2	1		2
SB	262		BUMULA	LWANJA	KIBUKE	LWAJA		2	5	SELF	61	5	1	1		2	2	6000	2000		700	2000		1	1		3		1		3										3		2		2	2	1
PHAUSTINE NANJAKE	323		BUMULA	KIMATURI	MABUSI	KHAYO		2	5	SELF	52	2	2	1		1	1	2000			300	200		1	1				5	DIARRHOEA	4									HEADACHE	3		2		1	2	1
SB	320		BUMULA	LUMBAKA	SOUTH BUKUSU	NAMATEREMA		1	5	SELF	54	2	1	2		1	1	2000			250	500		1	1		3		1		5	I DONT KNOW									3		2		2	2	1		5
FRANCOLINE AWORI	304		BUMULA	MIYANGA	KIMAITI	SIOMBE		1	5	SELF	24	1		2		1	1	400			1000	300		1	1		5		1		5	T.B								CANCER ON THE BITTEN PART	3		2		1	2	1
SB	307		BUMULA	NAKHWAM	KIMAEITI	KIMWANGA		2	5	SELF	55	2	2	2		1	1	1000			500	1000		1	1		3		1		4										3		2		4	2
SB	317		BUMULA	WATAYA	KABULA	SYOYA		2	5	SELF	25	2	1	3		1	1	1000	120		500	500		1	1		4		1		5	COMMON COLD									3		2		2	2	1		4
EVERLYN SIKUKU			BUMULA	LUNAO	BUMULA	LUNAO		2	5	SELF	35	2	2	4		1	1	800	1500		600	400		1	2		2		1		4									HEADACHE	3		2		1	2	1		3
ITYENGA JACOB			BUMULA	LUMBOKA	SOUTH BUKUSU	NAMATELEMA		1	5	SELF	30	2	1	5	COLLAGE	1	3	2000	4000		500	400	TRAVELLING 1000	1	1		3		1		4										3		2		2	2	1
MARTIN MASIGO			BUTULA	ESIKOMA	MARACHI CENTERAL	SIAMKINDI		2			45	2	1	1		1	1	800			500	200		2	1		5		1		4									DONT KNOW		CANT TELL	2		1		1
SB	248		BUTULA	MARACL CENTER	ESIKOMA	SAMAKONDI		1	4		30	2	1	2		3	1	1000			100	100	SOCILAIZING DRINKING 100	1	2		4		5	FLU /COLD	4										3		2		1	2	1
E.EMOJONG	2		CHACKOL	OBUCUN	AMONGURA	OKAERERET		2	5	SELF	66	1	5	1		5	1	1500			100	360		1	1		3		1		5	CANCER									3		2		2	1	1
ISAAC	14		CHAKOI	OKILUD	OCHUDE	KENGATUNYI		2	5	SELF	29	2	1	2		1	1	1200			50	50		1	1		1		1		4										3		2		1	2	1
ISAAC			CHAKOL	KARISA	APEGEI	MORU KAMUSING		2			40	2	2	1		1	1	300	0	0	100	50		2	1		4		1	IT HAS DRUGS	4	HAS NO CURE								NO IDEA	5	DOES NOT KNOW	4	DOES NOT KNOW	1		1
E. EMOJONGA	6		CHAKOL	AMONGURA	ONGARAIAM	APAMA		1	5	SELF	1		3	1		1	1	100			30	80		1	1		4		1		3										3		2		2	1	1
J.ODUOR			CHAKOL	AMASE	OKAME	AMASE		1	5	HIMSELF	71	5	1	1		1	2	4500	300	0	2000	1000		1	1		1		1	TREATMENT EASY TO GET	4	NO DRUGS AVAILABLE								5,PARTIAL BLINDNESS/HEADACHE	3		2		1	2	1
ISAAC	11		CHAKOL	OBUCHUN	AMONGURA	ODUKUI		2	5	SELF	46	2	3	1		1	1	200			50	100		1	5	MEASELES	4		1		4										3		2		2	1	1
ERIC E EMOJONGA	17		CHAKOL	ALOMODAL	AMUNGURA	PALAMA		2	5	SELF	28	1		1		5	1				50	30		1	1		3		1		5	LEPORSY									3		2		1	1	1
ITYENGA JACOB	297		CHAKOL	ALMODOI	AMONGURA	ALMODOI		2	5	SELF	35	2	1	1		1	1	1500			150	500		1	1		4		1		3										3		2		1	1	2
GODFREY EMASE	20		CHAKOL	OKILUDU	OCHUDE	KENGATUNYI		1	1		16	1		2		5	1	50			60			1	1		4		1		4										3		2	EATRO	1	2	1
ITYENGA JACOB	274		CHAKOL	OTIMONGA	OCHUDE	ARMIT		2	1		36	5	1	2		1	1	1500	1500		50	500	HOUSEHOLD GOODS 400	1	1		4		1		4										3		2		2	2	1		1
SELOME	253		CHAKOL	ALUPE	TOWNSHIP	ANGOLOM		1	5	SELF	30	2	1	2		3	2	3000	700		1000	500		1	1		4		1		4										3		2		1	1	1
GODFREY EMASE	298		CHAKOL	OTIMONGI	OCHUDE	OCHUDE		1	5	SELF	23	2	1	2		1	1	500			200	400		1	1		3		1		4										3		2		2	1	1		2
ISAACK			CHAKOL	AMASE	OKAME	AMASE		1	5	SELF	34	2	1	2		3	1	2000	1000	0	500	150		1	1		4		1	EASY TO GET DRUGS	4	NO CURE									3		2		1	2	1		7
GODFREY EMASE	269		CHAKOL	AMASE	OKAME	AMASE		2	5	SELF	44	2	1	3		2	3	3000	5000		1000	1000		1	1		3		1		4										3		2		2	1	1		3
E EMOJAONGA	283		CHAKOLA	CHAKOLA	OKGAROI	CHAKOL		1	5	SELF	65	2	1	1		1	1	3000			50	20	160 DRINKING BEER	1	1		3		1		4										3		2		1	1	1
ITYENGA JACOB	19		CHAKOLA	ORUCHUN	AMONGURA	OBUCHUN		2	5	SELF	69	5	1	2		5	1	50			20	30		1	3		4		1		4									ALL	3		2		1	1	1
TTYENG JACOB	293		CHAKOLA	DNGARIAMA	AMONGURA	APAMA		1	3		22	1		3		1	2	500	3000		300	3000	CASUAL WORKERS 500	1	1		4		1			IT SPREADS VERY FAST									3		2		2	1	1		1
ISAAC	263		CHAKOLA	NGELECHOM	ASINGE	OMOLOI		1	5	SELF	36	1		3		1	2	800			200	800		1	1		3		1		3									PAIN IN THE BODY	3		2		1	1	1		2
SB	292		FUNJULA	BUKHULUNGA	NANGOSLA	SIJAWAA		2	5	SELF	31	1	2	1		1	2	6000			500	1000	PREPARING FARM 250	1	5	MEASLES	4		1		4									STIFF NECK JOINT PAINS	3		2		1	2	1
SB	218		FUNYLA	LUANDA	NAMBOBOTU	DIRAHO		2	5	SELF	67	5	2	1		1	1	1200			100	400		1	1				5	HEADACHE	5	CHEST PROBLEM								COLDNESS HEADACHE	3		2		1	1	1
SHEM VICTOR NAMACHI	236		FUNYULA	LUANDA	NAMBOBOTO	SAGANIA		1	2		72	2	1	1		1								1	4		4		1		4										3		2		2	2	4	THE CCF HELPER PROJECT
SB	213		FUNYULA	LUGALA	NAMBUKO	LUNGALA		2	2			2	5	2		1	1	1000			200	100	CHURCH OFFERING 40	1	1		4		1		4										3		2		1	1	1
SB	199		FUNYULA	BULUMA	NAMBUBOTA	BUKANI		1	4		40	2	2	2		1	1	3000	200		200	100	THATCHING ROOF 400	1	5	MEASLES	4		1		5	MEASLES								HEADACHE DIZINESS	3		2		1	2	1
SB	230		FUNYULA	NAMBOBOTA	NYAHOBI	SAGANIA		2	4		19	1		2										1	1		4		1		4									HEADACHE, CHEST PROBLEM	3		2		1	1	1		5
SB	212		FUNYULA	SIGULU	FUNULA	NANGINA		1	5	SELF	84	2	1	2		5	1	500			500	200	SOCIALIZING 200	1	1		4		1		4									ITCHING BODY	3		2		1	2	1
FRANCLOLINE AWORI	125		FUNYULA	BULOMA	NAMBOBOTO	KHUMWENOI		1	5	SELF	55	2	1	2		1	1	600			250	150		1	1		4		1		4										3		2		2	2	1
MARTIN MASIAN	231		FUNYULA	LWANDA	NAMBOBOTO	BMYAMOTI		2	5	SELF	60	2	2	2		1	1	1000	200		100	200		1	1		4		4		3										3		2		1	2	1
MARTIN MASIGI	239		FUNYULA	BULOMA	NARABOTO	BUKHWABA		2	5	SELF	50	2	4	2		4	1	750	20		300	300		1	1		2		1		4										3		2		2	2	1
AWORI FRANCOLINE	215		FUNYULA	LUNGALA	NAMBUKU	BUKHWAMBA		1	2		68	2	1	3		1	2	3000			400	1500		1	1		4		1		4										3		2		2	2	1
SB	181		FUNYULA	MANGU	NAMBUKO	BURADI		1	5	NEPHEW	31	2	1	3		2	3	4000	2000	1800	1500	1000		1	1		2		1		3									LOSS OF WIEGHT JOINT PAINS SKIN CHANG	3		2		1	2	1		5
SB	174		MATAYOS	SIKULU	BUKHAYO WEST	KHUNGUNGU		2	5	SELF	82	5	2	1		1	1	100			20			1	1		4		1		4										3		2		2	2	1
SB	172		MATAYOS	BUGENI	BUGENGI	SIRISIA		2	5	SELF	45	2	1	1		1	1	2000			100	500		1	1		4		1		4										3				2	2	1
C.KONGODI	255		MATAYOS	NAKHAKINA	BUSIBWOBO	MUNGORA		1	5	SELF	22	4	1	2		4	1	1500			500	200		1	1		4		1		5	ASTHEMA								VOMITING	3		2		1	2	1
RONGODI	197		MATAYOSI	MUNDIKA	BUKHAYO	BUJIBI		1	1		58	2	2	2		1	3	7000	4000			500	SOCIALIZING 1000	1	1		4		1		4										3		2		2	1	1
SB	310		MATAYOUS	BUSIRWABO	SIEKUNYE	NASIRA-MAKONGENI		1	1		67	2	3	2		1	1	1200	600	2000	400			1	1		2		1		2									LOSS OF WEIGHT, CONSTIPATION	3		2		1	2	1
SB	249		RUTULA	BUKHALAIRA	ESIKOMA	BUJWANGA		2	1		55	5	1	1		1	1	900						1	1		1		1		5	T.B									3				2	2	1
[truncated: 199 more columns]
